# Supplementary material for: Reversing Neuromuscular Blockade without Nerve Stimulator Guidance in a Postsurgical ICU—An Observational Study
Source: J Clin Med. 2023 May 2;12(9):3253. doi: 10.3390/jcm12093253 (PMC10179105; doi:10.3390/jcm12093253)
Supplement: Supplementary file 1 [file jcm-12-03253-s001.zip]

Archive with 1 entries (1 files):
- jcm-2211342-supplementary.pdf
